# Supplementary material for: Content of Two Major Steroidal Glycoalkaloids in Tomato (Solanum lycopersicum cv. Micro-Tom) Mutant Lines at Different Ripening Stages
Source: Plants (Basel). 2022 Oct 28;11(21):2895. doi: 10.3390/plants11212895 (PMC9654965; doi:10.3390/plants11212895)
Supplement: Supplementary file 1 [file plants-11-02895-s001.zip]

Archive with 1 entries (1 files):
- plants-1950645-supplementary.pdf
